# Supplementary material for: Redox Conversions of 5-Methyl-6-nitro-7-oxo-4,7-dihydro-1,2,4triazolo[1,5-a]pyrimidinide L-Arginine Monohydrate as a Promising Antiviral Drug
Source: Molecules. 2021 Aug 22;26(16):5087. doi: 10.3390/molecules26165087 (PMC8400642; doi:10.3390/molecules26165087)
Supplement: Supplementary file 1 [file molecules-26-05087-s001.zip]

Archive with 1 entries (1 files):
- molecules-1321304-supplementary.pdf
